# Supplementary material for: Skin Barrier Function and Infant Tidal Flow-Volume Loops—A Population-Based Observational Study
Source: Children (Basel). 2022 Dec 31;10(1):88. doi: 10.3390/children10010088 (PMC9856825; doi:10.3390/children10010088)
Supplement: Supplementary file 1 [file children-10-00088-s001.zip]

Archive with 1 entries (1 files):
- children-2100800-supplementary.pdf
